# Supplementary material for: S-Adenosyl-L-Methionine for the Treatment of Chronic Liver Disease: A Systematic Review and Meta-Analysis
Source: PLoS One. 2015 Mar 16;10(3):e0122124. doi: 10.1371/journal.pone.0122124 (PMC4361566; doi:10.1371/journal.pone.0122124)
Supplement: S1 Table — (XLS) [file pone.0122124.s003.xls]

## Sheet: Sheet1
Database	Period	Search strategy
Pubmed	May 1994 to May 2014	(((((S-adenosyl-L-methionine) OR SAMe)) AND (((((liver) OR liver diseases) OR chronic liver diseases) OR hepatic) OR CLD)) AND ((random*) AND control*)) AND ((trial*) AND study)
