# Supplementary material for: S-Adenosyl-L-Methionine for the Treatment of Chronic Liver Disease: A Systematic Review and Meta-Analysis
Source: PLoS One. 2015 Mar 16;10(3):e0122124. doi: 10.1371/journal.pone.0122124 (PMC4361566; doi:10.1371/journal.pone.0122124)
Supplement: S2 Table — (XLS) [file pone.0122124.s004.xls]

## Sheet: Sheet1
Reasons of excluding		Related literatures	Author
Out of published data range		Effects of oral S-adenosyl-L-methionine on hepatic glutathione in patients with liver disease	Vendemiale
		S-adenosyl-L-methionine in the treatment of patients with intrahepatic cholestasis of pregnancy: a randomized, double-blind, placebo-controlled study with negative results	Ribalta
		S-adenosylmethionine for the treatment of intrahepatic cholestasis of pregnancy. Results of a controlled clinical trial	Frezza
		Oral S-adenosylmethionine in the symptomatic treatment of intrahepatic cholestasis. A double-blind, placebo-controlled study	Frezza
		Ursodeoxycholic hemisuccinate in the treatment of chronic active hepatitis. A controlled clinico-therapeutic study	Buzzelli
Can not be located		Parenteral S-adenosylmethionine compared to placebos in the treatment of alcoholic liver diseases	Diaz Belmont
		Effectiveness of hepatoprotector geptral in the complex treatment of patients with obstructive jaundice	Nartaĭlakov
Insufficient data or unrelated to chronic liver diseases		Protective effect of S-adenosylmethionine on hepatic ischemia-reperfusion injury during hepatectomy in HCC patients with chronic HBV infection	Liu
		S-adenosylmethionine (AdoMet) supplementation for treatment of chemotherapy-induced liver injury	Santini
		Alcoholic liver disease patients treated with S-adenosyl-L-methionine: an in-depth look at liver morphologic data comparing pre and post treatment liver biopsies	Le
